# Supplementary material for: Cultivar-Specific Differences in C6 and C7 Sugar Metabolism During Avocado Ripening: Comparative Insights from Bacon, Fuerte, and Hass
Source: Plants (Basel). 2025 Sep 12;14(18):2856. doi: 10.3390/plants14182856 (PMC12473306; doi:10.3390/plants14182856)
Supplement: Supplementary file 1 [file plants-14-02856-s001.zip]

Archive with 1 entries (1 files):
- plants-3827443-supplementary.pdf
